# Supplementary material for: Biodeterioration Risk Assessment in Libraries by Airborne Fungal Spores
Source: J Fungi (Basel). 2024 Sep 29;10(10):680. doi: 10.3390/jof10100680 (PMC11508409; doi:10.3390/jof10100680)
Supplement: Supplementary file 1 [file jof-10-00680-s001.zip]

Archive with 1 entries (1 files):
- jof-3222213-supplementary.pdf
